# Supplementary material for: Systematic, network-based characterization of therapeutic target inhibitors
Source: PLoS Comput Biol. 2017 Oct 12;13(10):e1005599. doi: 10.1371/journal.pcbi.1005599 (PMC5638208; doi:10.1371/journal.pcbi.1005599)
Supplement: S3 Table — (XLSX) [file pcbi.1005599.s003.xlsx]

## Sheet: MYC
Drug Name	MYC Protein Activity (p-value)	MYC Differential Expression (p-value)
tanespimycin (17-AAG)	1.22e-05	0.00203
allantoin	0.0239	0.743
clemastine	0.00798	0.95
amoxapine	0.00233	0.788
dilazep	0.0418	0.113
fulvestrant	9.96e-08	7.63e-05
trifluridine	0.000466	0.0332
nortriptyline	0.0262	0.616
rifabutin	4.1e-06	0.0257
trichostatin.a	1.81e-05	0.0111
Note: Compounds validated as inhibitors in experiments are colored in red. Significant p-values (p < 0.05) are colored in blue.

## Sheet: STAT3
Drug Name	STAT3 Protein Activity (p-value)	STAT3 Differential Expression (p-value)
monensin	6.15e-05	0.07
nefopam	0.000362	0.169
niclosamide	0.00317	0.0627
dobutamine	0.011	0.38
nortriptyline	0.00226	0.0532
verapamil	0.00226	0.25
Note: Compounds validated as inhibitors in experiments are colored in red. Significant p-values (p < 0.05) are colored in blue.
